# Supplementary material for: Application of Induced Pluripotent Stem Cells (iPSCs) in Hereditary and Viral Diseases of the Liver: Modeling and Treatment
Source: Int J Mol Sci. 2025 Sep 26;26(19):9432. doi: 10.3390/ijms26199432 (PMC12524465; doi:10.3390/ijms26199432)
Supplement: Supplementary file 1 [file ijms-26-09432-s001.zip]

Archive with 1 entries (1 files):
- ijms-3877259-supplementary.xlsx
