# Supplementary material for: Application of Induced Pluripotent Stem Cells (iPSCs) in Hereditary and Viral Diseases of the Liver: Modeling and Treatment
Source: Int J Mol Sci. 2025 Sep 26;26(19):9432. doi: 10.3390/ijms26199432 (PMC12524465; doi:10.3390/ijms26199432)
Supplement: Supplementary file 1 [file ijms-26-09432-s001.zip › ijms-3877259-supplementary.xlsx]

## Sheet: Обзор печень
Year of publication	Title	Disease group	Disease	Type of cells/organoids obtained from iPSCs	iPSCs used: patient-derived or healthy	In vivo / ex vivo Modelling and treatment/ ex vivo Modelling only	Type of treatment applied: genetic engineering, non-genetic engineering, both approaches, no treatment	Treatment applied	Summary/ key findings	Reference in main text
Content and abbreviations	-	1 - Monogenic diseases with primary hepatic expression without significant parenchymal damage 2 - Monogenic diseases with primary hepatic expression and parenchymal damage 3 - Monogenic diseases with both hepatic and extrahepatic expression 4 - Hepatitic А, В, С, D, E, SARS-CoV-2 5 - Other diseases	-	iPSCs - derived endothelial cells = iECs; iHeps/ hepatocytes/ hepatocyte-like cells = iHLCs; iPSCs - derived mesenchymal stem cells = iMSCs	-	-	-	-	-	-
2025	Development of iPSC-derived FIX-secreting hepatocyte sheet as a novel treatment tool for hemophilia B treatment	2	Hemophilia B	iHLCs	Healthy iPSCs	Ex vivo Modelling and treatment	Genetic engineering	CRISPR/Cas9	The authors utilized iHLC sheets for FIX production (instead of conventional iHLC cultures), which possess increased survivability after transplantation, making them a particularly attractive model for downstream clinical translation. The FIX coding region was inserted into the APOC3 site in chromosome 11 of healthy iPSCs, which were then differentiated into iHLCs and seeded on a poly N-isopropyl…	114
2025	Long-term correction of hemophilia A via integration of a functionally enhanced FVIII gene into the AAVS1 locus by nickase in patient-derived iPSCs	1	Hemophilia A	iECs	Patient-derived iPSCs	In vivo	Genetic engineering	CRISPR/Cas9 (patient-derived iPSCs)	A single transplant of edited iECs resulted in amelioration of the hemophilia phenotype for more than 3 months	187
2023	CRISPR-Mediated In Situ Introduction or Integration of F9-Padua in Human iPSCs for Gene Therapy of Hemophilia B	2	Hemophilia B	iHLCs	Patient-derived and healthy control iPSCs	Ex vivo Modelling and treatment	Genetic engineering	CRISPR/Cas9 + single-stranded oligodeoxynucleotides (healthy control iPSC / patient-derived iPSC)	In this study, full-length FIX-Padua was inserted before the FIX initiation codon into patient-derived iPSCs using CRISPR/Cas9. The resulting iHLCs, differentiated from site-specific integrated clones, secreted modified FIX with a clotting activity of approximately 364% of the normal level.	112
2023	PAM-flexible Cas9-mediated base editing of a hemophilia B mutation in induced pluripotent stem cells	2	Hemophilia B	iHLCs	Patient-derived iPSCs	Ex vivo Modelling and treatment	Genetic engineering	CRISPR/Cas9 (patient-derived iPSCs)	The authors have developed a novel engineered Cas9, SpCas9-NG, which is capable of recognizing a single guanine as its protospacer adjacent motif sequence, allowing for greater flexibility in choosing the editing target. Using the engineered Cas9 nickase, the authors were then able to correct the hemophilia B-causing mutation c.947T>C (I316T), reverting the cytosine back to thymine and rescuing t…	113
2022	In vitro recovery of FIX clotting activity as a marker of highly functional hepatocytes in a hemophilia B iPSC model	2	Hemophilia B	iHLCs	Patient-derived iPSCs	Ex vivo Modelling and treatment	Genetic engineering	CRISPR/Cas9 (patient-derived iPSCs)	ELISA and chromogenic assay were performed on plasma of mice sacrificed 2 weeks after transplantation. As a result, restoration of FIX activity in vivo was demonstrated	111
2022	A Combined Model of Human iPSC‐Derived Liver Organoids and Hepatocytes Reveals Ferroptosis in DGUOK Mutant mtDNA Depletion Syndrome	3	Mitochondrial DNA depletion syndrome	liver organoids and iHLCs	Patient-derived and healthy control iPSCs	Ex vivo Modelling and treatment	Both approaches	CRISPR/Cas9 (patient-derived iPSCs); N-acetylcysteine	Healthy, diseased, and gene-corrected hepatic organoids were generated. All types of organoids exhibited similar mitochondrial morphology; however, diseased ones had significantly reduced mtDNA copy number and expression level, as well as reduced membrane potential and lower ATP production, confirming that disease phenotype is primarily influenced not by mitochondrial quality, but rather by mtDNA…	141
2022	Aquaporin 9 induction in human iPSC-derived hepatocytes facilitates modeling of ornithine transcarbamylase deficiency	1	Ornithine transcarbamylase deficiency (UCD)	iHLCs	Patient-derived and healthy control iPSCs	Ex vivo Modelling and treatment	Genetic engineering	Lentiviral vectors expressing OTC and AQP9 (patient-derived and healthy control hiPSCs);	AQP9 was overexpressed in iHLCs, which was shown to normalize the urea secretion in iHLCs, potentially opening the way for more clinically relevant iPSC disease modeling of urea cycle disorders in the future.	99
2022	Assessment of FDA-Approved Drugs as a Therapeutic Approach for Niemann-Pick Disease Type C1 Using Patient-Specific iPSC-Based Model Systems	3	Niemann–Pick type C	iPSCs - derived neural cells and iHLCs	Patient-derived and healthy control iPSCs	Ex vivo Modelling and treatment	Non-genetic engineering	Pharmacological chaperones (PCs) (25-HC and abiraterone acetate)	Both iHLCs with the I1061T mutation and the heterozygous E612D/P543Rfs*20 and Y394H/Y394H displayed reduced expression level and retention of the mutated peptide in the ER, which were successfully ameliorated by PC treatment.	139
2022	Therapeutic correction of hemophilia A using 2D endothelial cells and multicellular 3D organoids derived from CRISPR/Cas9-engineered patient iPSCs	1	Hemophilia A	liver organoids and iECs	Patient-derived iPSCs	In vivo	Genetic engineering	CRISPR/Cas9 (patient-derived iPSCs)	Mice showed good cell survival (>3 months) and reversed bleeding phenotypes against lethal wounding challenges.	190
2021	Adenine base editing reduces misfolded protein accumulation and toxicity in alpha-1 antitrypsin deficient patient iPSC-hepatocytes	2	Alpha-1 antitrypsin deficiency (AATD)	iHLCs	Patient-derived iPSCs	Ex vivo Modelling and treatment	Genetic engineering	Adenine base editors (patient-derived iPSCs, iHLCs)	Adenine base editing results in significant improvement of the AATD phenotype and ER stress protection when applied both to iPSCs and to already differentiated iHLCs as well.	126
2021	Gene Editing Correction of a Urea Cycle Defect in Organoid Stem Cell Derived Hepatocyte-like Cells	1	Ornithine transcarbamylase deficiency (UCD)	iHLCs	Patient-derived and healthy control iPSCs	Ex vivo Modelling and treatment	Genetic engineering	CRISPR/Cas9 (patient-derived iPSCs)	The resulting iHLCs and hepatic organoids exhibited a gradual increase in urea production, suggesting a partial restoration of the urea cycle following the gene correction. It should be noted, however, that the obtained results were still significantly less pronounced compared to healthy primary hepatocytes, owing to the phenotype limitations of the iHLCs. One of the potential reasons for this di…	98
2021	Generation of an induced pluripotent stem cell line (TRNDi031-A) from a patient with Alagille syndrome type 1 carrying a heterozygous p. C312X (c. 936 T > A) mutation in JAGGED-1	2	Alagille syndrome (ALGS) type 1	iPSCs only	Patient-derived iPSCs	Ex vivo Modelling only; Teratoma formation assay	No treatment	-	Patient-derived ALGS iPSC lines have been reported and can be used to study the mechanisms driving pathology in detail.	127
2021	Generation of a human induced pluripotent stem cell line (SDQLCHi036-A) from a patient with ornithine transcarbamylase deficiency carrying a deletion involving 3–9 exons of OTC gene	1	Ornithine transcarbamylase deficiency (UCD)	iPSCs only	Patient-derived iPSCs	Ex vivo Modelling only	No treatment	-	iPSC lines from OTCD patients have been successfully generated with exon deletions (exons 3-9)	97
2021	In vitro recovery of FIX clotting activity as a marker of highly functional hepatocytes in a hemophilia B iPSC model	1	Hemophilia B	liver organoids and iHLCs	Patient-derived iPSCs	In vivo	Genetic engineering	CRISPR/Cas9 (patient-derived iPSCs)	Restoration of FIX clotting activity in mouse plasma to the level of healthy mice (about 0.7 μg/ml) was shown.	111
2021	Modeling Human Bile Acid Transport and Synthesis in Stem Cell-Derived Hepatocytes with a Patient-Specific Mutation	2	Progressive Familial Intrahepatic Cholestasis (PFIC)	iHLCs	Patient-derived and healthy control iPSCs	Ex vivo Modelling and treatment	Non-genetic engineering	FXR agonist obeticholic acid	These results demonstrated a novel pathophysiological mechanism of PFIC2 that could only be discovered via a relatively complex transwell culture setup.	130
2021	Patient-Speciﬁc induced Pluripotent Stem Cell-DerivedHepatocyte-Like Cells as a Model to StudyAutosomal Recessive Hypercholesterolemia	1	Autosomal recessive hypercholesterolemia	iHLCs	Patient-derived and healthy control iPSCs and healthy iPSCs	Ex vivo Modelling only	No treatment	-	ARH iHLCs have also been shown to recapitulate the LDL uptake and the functional defects of the LDLRAP1 mutations characteristic of the disease reasonably well	14
2021	Restoration of FVIII Function and Phenotypic Rescue in Hemophilia A Mice by Transplantation of MSCs Derived From F8-Modified iPSCs	1	Hemophilia А	iMSCs	Patient-derived and healthy control iPSCs	In vivo	Genetic engineering	In previous works: TALENs (patient-derived iPSCs)	Long-term engraftment of corrected iMSC with restoration of FVIII function and phenotypic rescue was observed in HA mice that received the cells.	186
2020	A Highly Phenotyped Open Access Repository of Alpha-1 Antitrypsin Deficiency Pluripotent Stem Cells	2	Alpha-1 antitrypsin deficiency (AATD)	iHLCs and iPSCs - derived lung progenitors	Patient-derived iPSCs	Ex vivo Modelling and treatment	Genetic engineering	CRISPR/Cas9 (patient-derived iPSCs)	Scarless gene editing was achieved in patient-derived iPSCs by using CRISPR/Cas9 at an overall biallelic correction efficiency of 6%, producing iHLCs with reduced levels of accumulated intracellular AAT and higher levels of AAT secretion compared to their unedited counterparts.	122
2020	A Human Pluripotent Stem Cell-based Platform to Study SARS-CoV-2 Tropism and Model Virus Infection in Human Cells and Organoids	4	SARS-CoV-2	liver organoids	Healthy iPSCs	Ex vivo Modelling only	No treatment	-	The authors demonstrated high levels of viral sgRNA in both hepatocyte and cholangiocyte organoids, suggesting a robust SARS-CoV-2 infection and proliferation. Infected hepatocytes demonstrated a pronounced induction of multiple chemokines with upregulation of IL-17, TNF, and NF-κB signaling, as well as a downregulation of key hepatocyte markers and metabolic pathways. Infected cholangiocytes exh…	163
2020	Generation of a gene edited hemophilia A patient-derived iPSC cell line, YCMi001-B-1, by targeted insertion of coagulation factor FVIII using CRISPR/Cas9	1	Hemophilia А	iECs	Patient-derived and healthy control iPSCs	Ex vivo Modelling and treatment	Genetic engineering	CRISPR/Cas9 (patient-derived iPSCs)	CRISPR/Cas9-mediated target-specific knock-ins of B-domain-deleted forms of FVIII cDNA (beneficial due to their compact size, resulting from the deletion of exon 14, which facilitates both the gene delivery itself and the subsequent expression) into the FVIII locus, resulting in iPSC lines suitable for downstream autologous cell therapy	109
2020	Generation of an induced pluripotent stem cell line (SDQLCHi009-A) from a patient with 47,XXY and ornithine transcarbamylase deficiency carrying a hemizygote mutation in OTC	1	Ornithine transcarbamylase deficiency (UCD)	iPSCs only	Patient-derived iPSCs	Ex vivo Modelling only	No treatment	-	iPSC line from OTCD patients has been successfully generated, with nucleotide substitutions (c.663+2T>G, slipping)	96
2020	Modeling Steatohepatitis in Humans with Pluripotent Stem Cell-Derived Organoids	3	Wolman disease	liver organoids	Patient-derived and healthy control iPSCs	Ex vivo Modelling and treatment	Non-genetic engineering	FGF19	Wolman disease organoids, consistent with the clinical phenotype, rapidly accumulated lipids. This was shown to be treatable either by administering the recombinant LAL protein or, preventively, through FGF19. Interestingly, the magnesium treatment did not have any notable positive effects on the progression of the disease.	147
2020	Modulation of hepatitis B virus infection by epidermal growth factor secreted from liver sinusoidal endothelial cells	4	Hepatitis B	HiPSC-derived non-parenchymal cells (NPCs), liver sinusoidal endothelial cells (LSECs) and hepatic stellate cells (HSCs). Co-culture of iHLCs with non-parenchymal cells (NPCs)	Healthy iPSCs	Ex vivo Modelling only	No treatment	-	The authors confirmed that EGF signaling modulates the process of viral entry via the sodium taurocholate co-transporting polypeptide (NTCP) by enhancing the HBV attachment to cells in a dose-independent manner, with epidermal growth factor receptor (EGFR) acting as a co-receptor to NTCP, and determined the exact endocytosis pathway involved in the viral internalization to be the same as for the …	151
2020	Endothelial cells derived from patients' induced pluripotent stem cells for sustained factor VIII delivery and the treatment of hemophilia A	1	Hemophilia А	iECs	Patient-derived and healthy control iPSCs	In vivo	Genetic engineering	-	The titer of coagulation factor VIII remained high (11.2-369.2% of the standard - healthy human plasma) at 2 weeks post-transplantation, and treated mice showed reduced blood loss in a tail-clip bleeding test compared with non-transplanted HA mice	189
2020	Stem cell-derived polarized hepatocytes	4	Hepatitis A and E	Columnar polarized iHLCs	Healthy iPSCs	Ex vivo Modelling and treatment	Non-genetic engineering	Emtricitabine (FTC), tenofovir disoproxil fumarate (TDF), elvitegravir (EVT), and cobicistat (COBI)	This study reports a stem cell differentiation protocol that uses transwell filters to generate columnar polarized hepatocyte-like cells with with distinct apical and basolateral sides, mimicking a real liver cell's structure. Albumin, urea, and lipoproteins are secreted basolaterally and bile acids are secreted apically. Authors showed that enterically transmitted hepatitis E virus (HEV) progeny…	201
2019	A human induced pluripotent stem cell line (TRNDi007-B) from an infantile onset Pompe patient carrying p.R854X mutation in the GAA gene	3	Pompe disease (Glycogen storage disease type II)	iPSCs only	Patient-derived and healthy control iPSCs	Ex vivo Modelling only	No treatment	-	A human induced pluripotent stem cell (iPSC) line was derived from a Pompe disease patient's skin dermal fibroblasts. The patient was homozygous for the GAA gene mutation C.2560C > T (p.R854X) in exon 18.	146
2019	CRISPR-Mediated Genomic Addition to CPS1 Deficient iPSCs is Insufficient to Restore Nitrogen Homeostasis	1	Carbamoyl phosphate synthetase 1 deficiency (UCD)	iHLCs	Patient-derived iPSCs	Ex vivo Modelling and treatment	Genetic engineering	CRISPR/Cas9 (patient-derived iPSCs)	CPS1-deficient patient-derived iPSCs were genetically modified to constitutively express human codon-optimized CPS1, although iHLCs derived from edites iPSCs were not shown to metabolize ammonia efficiently than unedited iHLCs	218
2019	Generation of induced pluripotent stem cells-derived hepatocyte-like cells for ex vivo gene therapy of primary hyperoxaluria type 1	1	Primary hyperoxaluria type 1	iHLCs	Patient-derived and healthy control iPSCs	Ex vivo Modelling and treatment	Genetic engineering	Lentiviral vector carrying a full-length codon-optimized human AGXT cDNA (patient-derived iPSC)	The mutated form AGT in PH1 iHLCs was found to be unstable, quickly forming aggregates that were then degraded, contributing to the low protein levels of the functional enzyme. The addition of the lentiviral vector carrying the replacement AGXT gene to the cells was able to rescue the expression of AGT.	149
2019	Pluripotent stem cell-derived bile canaliculi-forming hepatocytes to study genetic liver diseases involving hepatocyte polarity	2	Wilson’s disease, MEDNIK syndrome	iHLCs	Patient-derived and healthy control iPSCs	Ex vivo Modelling only	No treatment	-	It was found that the AT7B-H1069Q mutation prevents the copper-induced redistribution of ATP7B to the aforementioned bile canaliculi.	133
2019	Robust, long-term culture of endoderm-derived hepatic organoids for disease modeling	1	Citrullinemia type 1 (UCD)	liver organoid	Patient-derived and healthy control iPSCs	In vivo	Genetic engineering	Lentiviral vector carrying a full-length ASS1 cDNA (patient-derived iPSC)	Authors have created hepatic organoids from patient - derived (Citrullinemia type 1) iPSCs and shown that the phenotype could be partially rescued as a result of gene editing: reduction of ammonia concentration in culture media and the partial restoration of ureagenesis	93
2019	Src kinase inhibition reduces inflammatory and cytoskeletal changes in DeltaF508 human cholangiocytes and improves cystic fibrosis transmembrane conductance regulator correctors efficacy	3	Cystic fibrosis	iPSC - derived cholangiocytes	Patient-derived and healthy control iPSCs	Ex vivo Modelling and treatment	Non-genetic engineering	VX-770 and VX-809, two small molecule drugs; Src inhibitor (PP2)	In addition to VX809 treatment, which resulted in moderate improvements in CF phenotype, a similar small molecule drug, VX770, was tested with comparable results. Furthermore, the authors discovered the Src activity in CF CLCs to be elevated, leading to elevated NF-kB activity, which resulted in the delocalization of the actin cytoskeleton and the increased secretion of MCP-1 and IL-8, chemoattra…	145
2019	Universal Correction of Blood Coagulation Factor VIII in Patient-Derived Induced Pluripotent Stem Cells Using CRISPR/Cas9	1	Hemophilia A	iECs	Patient-derived iPSCs	Ex vivo Modelling and treatment	Genetic engineering	CRISPR/Cas9 (patient-derived iPSCs)	Authors have reported correction of HA patient - derived iPSCs via CRISPR/Cas 9 and found no detected off-target mutations. Differentiated iECs have been shown to secrete functional Factor VIII	110
2018	A drug screen using human iPSC-derived hepatocyte-like cells reveals cardiac glycosides as a potential treatment for hypercholesterolemia	1	Familial hypercholesterolemia (hoFH)	iHLCs	Patient-derived and healthy control iPSCs	Ex vivo Modelling and treatment	Non-genetic engineering	2320 small molecules from the SPECTRUM collection drug library	Cardiac glycosides, which are normally used to treat heart failure, were shown to be able to reduce both the cellular and secretory ApoB-100 levels of iHLCs, seemingly through a post-translational enhancement of ApoB-100 turnover.	102
2018	Argininosuccinate Lyase Deficiency Causes an Endothelial-Dependent Form of Hypertension	2	Argininosuccinate Lyase Deficiency (Argininosuccinic aciduria, ASA, ASL)	iECs	Patient-derived and healthy control iPSCs	In vivo	No treatment	-	ASLD iECs showed decreased ability to form blood capillaries and arterioles in vivo	180
2018	A Screen Using iPSC-Derived Hepatocytes Reveals NAD(+) as a Potential Treatment for mtDNA Depletion Syndrome	3	Mitochondrial DNA depletion syndrome (MDS)	iHLCs	Patient-derived and healthy control iPSCs	Ex vivo Modelling and treatment	Non-genetic engineering	NAD	NAD reproducibly increased the expression of electron transport chain genes and the ATP levels, rescuing the mitochondrial dysfunction and reducing ROS levels in the process. The therapeutic mechanism was found to be the modulation of peroxisome proliferator-activated receptor gamma coactivator 1-alpha (PGC1α) activity by NAD, which promotes PGC1α activation through the deacetylation of sirtuin 1…	142
2018	Autologous and Heterologous Cell Therapy for Hemophilia B toward Functional Restoration of Factor IX	1	Hemophilia B	iHLCs	Patient-derived iPSCs	In vivo	Genetic engineering	CRISPR/Cas9 (patient-derived iPSCs)	A chromogenic test was used to show the bleeding phenotype being rescued; the clotting FIX concentration was 0.7 μg/ml (nearly equal to a non-HB mouse	184
2018	Biliary Atresia Relevant Human Induced Pluripotent Stem Cells Recapitulate Key Disease Features in a Dish	5	Biliary atresia	iPSCs-derived ductal cells and ductal structures, biliary cells	Patient-derived and healthy control iPSCs and healthy iPSCs	Ex vivo Modelling only	No treatment	-	A biliary atresia model was created both from patient-derived and from healthy iPSCs with GPC1 and ADD3 genes knocked out. Biliary epithelial cells generated from these iPSCs exhibited reduced capacity for biliary tissue formation, producing reduced ductal structure and forming no detectable tubes in a 3D differentiation assay, as well as exhibiting increased fibrogenesis and lower expression of …	164
2018	Characterization of the most frequent ATP7B mutation causing Wilson disease in hepatocytes from patient induced pluripotent stem cells	2	Wilson’s disease	iHLCs	Patient-derived and healthy control iPSCs	Ex vivo Modelling only	No treatment	-	It was found that mutated ATP7B tends to localize within the Golgi apparatus of the diseased iHLCs, likely meaning that the mutation somehow supports the folding of the protein in a way that helps it to traffic into the Golgi, from where it seemingly enters the proteasome degradation.	132
2018	Functional innate immunity restricts Hepatitis C Virus infection in induced pluripotent stem cell–derived hepatocytes	4	Hepatitis C	iHLCs	Healthy iPSCs	Ex vivo Modelling only	No treatment	Lentiviral vector carrying shRNAs (immature iHLCs)	HCV infection was found to activate the IFN immune response, the intensity of which could be reduced by JAK inhibition by counteracting the induction of interferon-stimulated genes. Infected iHLCs were also found to secrete lipoprotein particles, reminiscent of VLDL, and exhibiting a similar high triglyceride composition.	18
2018	Hepatocyte-like cells reveal novel role of SERPINA1 in transthyretin amyloidosis	1	Wild-type transthyretin amyloid (WTTA)	iHLCs	Patient-derived and healthy control iPSCs	Ex vivo Modelling only	No treatment	siRNA and antisense oligonucleotides (healthy and patient-derived iHLCs)	Serpin family A member 1 (SERPINA1), was shown to directly interact with TTR by inhibiting the conversion of TTR into insoluble high molecular forms.	115
2018	hiPSC hepatocyte model demonstrates the role of unfolded protein response and inflammatory networks in α1-antitrypsin deficiency	2	Alpha-1 antitrypsin deficiency (AATD)	iHLCs	Patient-derived and healthy control iPSCs	Ex vivo Modelling only	No treatment	-	Furthermore, transcriptome and proteome comparisons of healthy and AATD iHLCs showed that mitochondrial abnormalities could impact the severity of the phenotype as well.	119
2018	Human iPS Cell–based Liver-like Tissue Engineering at Extrahepatic Sites in Mice as a New Cell Therapy for Hemophilia B	1	Hemophilia B	iHLCs	Healthy iPSCs	In vivo	No treatment	-	The clotting activities of transplanted mice were approximately 5% of the wild-type values (2 weeks post transplantation), and the bleeding time was shorter than that of non-transplanted mice.	193
2018	Human iPS derived progenitors bioengineered into liver organoids using an inverted colloidal crystal poly (ethylene glycol) scaffold	4	Hepatitis C	iHLCs; liver organoid platform with inverted colloid crystal	Healthy iPSCs	In vivo	No treatment	-	The organoids formed vascularized tissue following intrahepatic injection into ID NSG mice	199
2018	Lack of MTTP protein in pluripotent stem cell-derived hepatocytes/cardiomyocytes abolishes apoB secretion and increases cell stress	3	Abetalipoproteinemia	iHLCs and cardiomyocytes	Patient-derived and healthy control iPSCs	Ex vivo Modelling and treatment	Genetic engineering	CRISPR/Cas9 (patient-derived iPSCs)	Patient-derived iHLCs were used to model abetalipoproteinemia, finding that they correctly recapitulate the phenotype of ABL, characterized by undetectable MTTP activity, absence of both intracellular and secreted apoB, reduced hepatic lipid secretion, and excessive lipid accumulation. Correction of the C136G mutation by CRISPR/Cas9 gene editing mostly normalized these changes.	148
2018	Large-Scale Expansion of Human iPSC-Derived Skeletal Muscle Cells for Disease Modeling and Cell-Based Therapeutic Strategies	3	Pompe disease (Glycogen storage disease type II)	Myogenic progenitors	Patient-derived and healthy control iPSCs	In vivo	Genetic engineering	CRISPR/Cas9 (patient-derived iPSCs)	Myogenic progenitors engrafted into murine muscle formed human myofibers	195
2018	Patient-Specific iPSC-Derived Endothelial Cells Provide Long-Term Phenotypic Correction of Hemophilia A	1	Hemophilia A	iECs	Patient-derived and healthy control iPSCs	In vivo	Genetic engineering	Lentiviral vector carrying FVIII transgene (patient-derived iPSCs)	Mice showed a stable increase in factor VIII activity, which remained stable up to 12 weeks after transplantation (aPTT test). Recovery of factor VIII activity was also demonstrated after intraperitoneal injection of iECs combined with microcarrier beads supporting their viability	191
2018	Recapitulation of hepatitis B virus–host interactions in liver organoids from human induced pluripotent stem cells	4	Hepatitis B	liver organoids	Healthy iPSCs	Ex vivo Modelling only	No treatment	-	iPSC-derived hepatic organoids show infection susceptibility comparable to that of primary hepatocytes and exhibit similar dynamics of virus release, and, crucially, possess enhanced maintenance of hepatic function in organoids compared to iHLCs and especially primary cultures, making them a good long-term infection model that does not dedifferentiate. In contrast to iHLCs, induced pluripotent st…	153
2018	Targeted genome engineering in human induced pluripotent stem cells from patients with hemophilia B using the CRISPR-Cas9 system	1	Hemophilia B	iHLCs	Patient-derived iPSCs	In vivo	Genetic engineering	CRISPR/Cas9 (patient-derived iPSCs)	Cells not only successfully engraft but also secrete hFIX. Only two weeks after transplantation the hFIX antigen was detected, and after four weeks or more, it was no longer detectable in any group	181
2018	Transplanted Human Pluripotent Stem Cell-Derived Mesenchymal Stem Cells Support Liver Regeneration in Gunn Rats	1	Crigler-Najjar syndrome	iMSCs	Healthy iPSCs	In vivo	No treatment	-	The iMSCs engrafted and survived in the liver for up to 2 months. The expression of several human-specific hepatocyte markers, including albumin, demonstrated that the transplanted iMSCs differentiated into functional hepatocytes	196
2017	Activation of the c‐Jun N‐terminal kinase pathway aggravates proteotoxicity of hepatic mutant Z alpha1‐antitrypsin	2	Alpha-1 antitrypsin deficiency (AATD)	iHLCs	Patient-derived and healthy control iPSCs	Ex vivo Modelling and treatment	Non-genetic engineering	JNK inhibitor SP600125	One of the previously overlooked aspects of AATD unveiled by the authors is the activation of the JNK pathway by the accumulated ATZ, which then upregulates SERPINA1 expression through an interaction of c-Jun with a liver-specific regulatory region in the 5’-UTR (untranslated region) of the gene, creating a positive feedback loop. This was shown to occur both in a murine model and in patient-deri…	120
2017	Advanced cell-based modeling of the royal disease: characterization of the mutated F9 mRNA	1	Hemophilia B	iHLCs	Patient-derived iPSCs	Ex vivo Modelling only	No treatment	-	Authors have created iPSC-based model of the Royal disease, a form of hemophilia B. Abnormal splicing of F9 mRNA have been detected, although traces of wild type transcripts are also present	108
2017	CRISPR correction of a homozygous low-density lipoprotein receptor mutation in familial hypercholesterolemia induced pluripotent stem cells	1	Familial hypercholesterolemia (hoFH)	iHLCs	Patient-derived and healthy control iPSCs	Ex vivo Modelling and treatment	Genetic engineering	CRISPR/Cas9 (patient-derived iPSCs)	Repairing the 3-base deletion in Exon 4 of the LDLR gene of patient-derived iPSCs allowed for the iHLCs to be obtained after subsequent differentiation to regain normal levels of LDLR-mediated LCL endocytosis	103
2017	Downregulation of hepatic multi-drug resistance protein 1 (MDR1) after copper exposure	2	Wilson’s disease	iHLCs	Patient-derived iPSCs	Ex vivo Modelling only	No treatment	-	After the incubation of WD iHLCs with the culture medium containing 0.1 mM Cu, MDR1 expression was found to be downregulated compared to the untreated control, likely meaning that MDR1 downregulation might be an adaptive mechanism adopted by cells under high copper concentrations.	134
2017	Generation of a bile salt export pump deficiency model using patient-specific induced pluripotent stem cell-derived hepatocyte-like cells	2	Bile salt export pump deficiency (genetic cholestasis)	iHLCs	Patient-derived and healthy control iPSCs	Ex vivo Modelling and treatment	Non-genetic engineering	4-phenylbutyrate (4PBA)	Patient-derived iPSCs were used to generate PFIC2 iHLCs, which exhibited aberrant BSEP localization and lower capacity for bile acid transfer. The authors were then able to rescue the phenotype of PFIC2 iHLCs through the addition of sodium 4-phenylbutyrate, which helps improve the membrane trafficking of the BSEP.	129
2017	Hepatitis C virus-induced innate immune responses in human iPS cell-derived hepatocyte-like cells	4	Hepatitis C	iHLCs	Healthy iPSCs	Ex vivo Modelling only	No treatment	-	The authors elaborated on the exact mechanisms of the anti-HCV IFN immune response observed in iHLCs, identifying type III IFNs to be the most upregulated compared to type I IFNs.	157
2017	Human hepatic organoids for the analysis of human genetic diseases	2, 5	Alagille syndrome (ALGS), Tetralogy of Fallot (TOF)	liver organoids	Patient-derived and healthy control iPSCs	Ex vivo Modelling and treatment	Genetic engineering	CRISPR/Cas9 (patient-derived and healthy iPSC)	ALGS mutations, most commonly via a dominant-negative effector mechanism, specifically affect the postnatal stages of liver development by disrupting the pattern of JAG1 mRNA expression. As a result, even though mature hepatocytes can be derived from ALGS iPSCs, mature cholangiocytes and ductular structures fail to form, reflecting the similar features observed in vivo. Furthermore, following the…	128
2017	Human induced-pluripotent stem cell-derived hepatocyte-like cells as an in vitro model of human hepatitis B virus infection	4	Hepatitis B	iHLCs	Healthy iPSCs	Ex vivo Modelling and treatment	Non-genetic engineering	Anti-HBV agents entecavir and Myrcludex-B	The addition of both drugs (entecavir and Myrcludex-B) to the iHLC cultures resulted in reduced HBV levels in culture media in the case of entecavir, which inhibits reverse transcription, and a decrease in viral mRNA levels in the case of Myrcludex-B, which blocks HBV entry into the cells, without any apparent hepatotoxicity in either case.	17
2017	Modelling urea-cycle disorder citrullinemia type 1 with disease-specific iPSCs	1	Citrullinemia type 1 (UCD)	iHLCs	Patient-derived and healthy control iPSCs	Ex vivo Modelling and treatment	Non-genetic engineering	L-arginine	Ammonia clearance in iHLCs differentiated from PBMC-derived iPSCs of a patient with CTLN1 was shown to be improved with the addition of L-arginine. This approach also significantly increased the concentration of urea, suggesting a partial restoration of the functional activity of the urea cycle by this amino acid. The authors also demonstrated that ASS deficiency has an indirect impact on metabol…	92
2017	Pan-Genotype Hepatitis E Virus Replication in Stem Cell-derived Hepatocellular Systems	4	Hepatitis E	iHLCs	Healthy iPSCs	Ex vivo Modelling and treatment	Both approaches	CRISPR-Cas9 (artificially induced diseased cells); RBV, SOF	The authors compared the infection permissiveness of iHLCs for multiple HEV genotypes, successfully infecting both with the primary isolates from infected animals and the cell culture-adapted Kernow-C1 P1 supernatant from HepG2 cells. Interestingly, the replication of these primary HEV isolates was not restricted by the cyclophilin A, which otherwise inhibited the replication of P1-HEV when inact…	162
2017	Proof-of-Concept Gene Editing for the Murine Model of Inducible Arginase-1 Deficiency	1	Arginase-1 Deficiency (UCD)	murine iHLCs and macrophages	Murine iPSCs; mouse edited (LOF, deletion) iPSCs	Ex vivo Modelling and treatment teratoma formation assay	Genetic engineering	CRISPR-Cas9 +piggyBac technology (iPSCs derived from murine model of inducible Arginase-1 Deficiency)	Successful reintroduction of the exons using CRISPR/Cas9 homology-directed repair (HDR) and subsequent hepatic differentiation resulted in a higher level of urea production in repaired iHLCs; however, it was still appreciably lower than in wild-type hepatocytes, which the authors presume might be due to the insufficient maturity of obtained iHLCs.	95
2017	Transplantation of Gene-Edited Hepatocyte-like Cells Modestly Improves Survival of Arginase-1-Deficient Mice	1	Arginase-1 Deficiency (UCD)	iHLCs	Murine iPSCs; mouse edited (LOF, deletion) iPSCs	In vivo	Genetic engineering	TALEN (iPSCs derived from arginase-1-deficient mice)	Even though iPSCs with Arg1Δ alleles in their genome were successfully repaired, mice that received iHLC showed an insignificant recovery in urea cycle function when compared to control mice, and some mice’ survival in this lethal model was prolonged by only up to a week	197
2016	A robust model of natural hepatitis C infection using hepatocyte-like cells derived from human induced pluripotent stem cells as a long-term host	4	Hepatitis C	iHLCs	Healthy iPSCs	Ex vivo Modelling and treatment; teratoma formation assay	Non-genetic engineering	α-tocopherol, INF-α, ribavirin and sofosbuvir	The authors demonstrated that the main differences of iHLCs enabling the support of HCV infection for longer than by their PHH counterparts were the elevated, stable expression of both the functional hepatocyte markers (namely the CYP isoforms, OATP2, and MRP2) and the HCV receptors (claudin-1, occludin, TAPA-1 (CD81), scavenger receptor B1, ApoB, and ApoE). This allowed the HCV not only to infec…	156
2016	Cholangiocytes derived from human induced pluripotent stem cells for disease modeling and drug validation	2, 3, 5	Alagille syndrome (ALGS), cystic fibrosis, polycystic liver disease	cholangiocytes	Patient-derived and healthy control iPSCs	Ex vivo Modelling and treatment	Non-genetic engineering	Experimental CF drug VX809	Cholangiocyte-like cells (CLCs) were successfully generated from patient-derived iPSCs in order to study the progression of the disease in the bile ducts of the liver, for which primary cultures are otherwise not readily available. The resulting CLCs were further matured through organoid formation, necessary for correct apicobasolateral polarization, and were confirmed to be representative of the…	16
2016	Evaluation of Therapeutic Oligonucleotides for Familial Amyloid Polyneuropathy in Patient-Derived Hepatocyte-Like Cells	1	Familial amyloid polyneuropathy (FAP)	iHLCs	Patient-derived and healthy control iPSCs	Ex vivo Modelling and treatment	Non-genetic engineering	siTTR1 and TTR-ASO (iHLCs)	iHLCs were used to compare the efficiency of TTR knockdown by siRNA and antisense compounds, with siRNA showing a higher efficiency of TTR silencing.	116
2016	Hepatocyte-Like Cells Derived from Mouse Induced Pluripotent Stem Cells Produce Functional Coagulation Factor IX in a Hemophilia B Mouse Model	1	Hemophilia B	iHLCs	Mouse iPSCs; healthy mouse iPSCs	In vivo	No treatment	-	iHLCs transplantation improved hemostasis measures, thrombus formation, and coagulation factor IX activity. The transferred cells were located in the liver of recipient HB mice	183
2016	Human induced pluripotent stem cell-derived hepatic cell lines as a new model for host interaction with hepatitis B virus	4	Hepatitis B	iHLCs	Healthy iPSCs	Ex vivo Modelling and treatment	Non-genetic engineering	lamivudine (LMV), tenofovir (TFV) or IFN-α	Overexpression of NTCP can make them more susceptible to infection, providing another way to study long-term viral dynamics in liver cells, as iHPCs maintain their hepatic phenotype for much longer than iHLCs. Furthermore, iHPCs also possess a functional IFNα innate immune response against the HBV. The authors used these hepatic progenitor cell (HPC) properties to investigate the long-term persis…	154
2016	Human stem cell-derived hepatocytes as a model for hepatitis B virus infection, spreading and virus-host interactions	4	Hepatitis B	iHLCs	Healthy iPSCs	Ex vivo Modelling and treatment	Non-genetic engineering	Genistin and PA452	iHLCs maintain the ability o to support long-term infection and viral replication to some extent for up to 30 days, with 20-24 days being the mark where the efficiency of infection starts declining.	152
2016	In situ genetic correction of F8 intron 22 inversion in hemophilia A patient-specific iPSCs	1	Hemophilia A	iECs and iMSCs	Patient-derived and healthy control iPSCs	Ex vivo Modelling and treatment; teratoma formation assay	Genetic engineering	TALENs (patient-derived iPSCs)	This work reports the large targeted gene insertion used to replace an inversion in FVIII intron 22 involved the use of TALENs targeting the junction between exon 22 and intron 22. Both the transcription and secretion of FVIII in gene-corrected iPSC‐derived endothelial cells have been rescued	63
2016	Methanobactin reverses acute liver failure in a rat model of Wilson disease	1	Wilson’s disease	iHLCs	Patient-derived iPSCs	Ex vivo Modelling and treatment	Non-genetic engineering	Bacterial peptide methanobactin (MB)	Methanobactin (MB) have been shown to decrease copper level in Wilson's disease patient-derived iHLCs and restorated both mitochondrial impairment and liver damage in a rat model of the disease	136
2016	Restoring Ureagenesis in Hepatocytes by CRISPR/Cas9-mediated Genomic Addition to Arginase-deficient Induced Pluripotent Stem Cells	1	Arginase deficiency (UCD)	iHLCs	Patient-derived and healthy control iPSCs	Ex vivo Modelling and treatment; teratoma formation assay	Genetic engineering	CRISPR/Cas9 (patient-derived iPSCs)	The insertion of a codon-optimized ARG1 expression cassette into Exon 1 of the endogenous hypoxanthine-guanine phosphoribosyltransferase locus in hiPSCs derived from hyperargininemic patients results in significantly elevated expression levels of Arginase-1 compared to uncorrected hiPSCs, which persists after differentiation into iHLCs.	94
2016	Sofosbuvir Inhibits Hepatitis E Virus Replication In Vitro and Results in an Additive Effect When Combined With Ribavirin	4	Hepatitis E	iHLCs	Healthy iPSCs	Ex vivo Modelling and treatment	Non-genetic engineering	RBV (ribavirin), SOF (sofosbuvir)	The authors used an iHLC culture system to demonstrate that sofosbuvir, a drug used to treat HCV infection, is also functional for HEV treatment, particularly when combined with ribavirin, despite it being less effective than for its intended purpose of HCV treatment.	161
2016	Stem cell-derived hepatocytes: A novel model for hepatitis E virus replication	4	Hepatitis E	iHLCs	Healthy iPSCs	Ex vivo Modelling and treatment	Non-genetic engineering	Ribavirin (RBV) and IFN	In this study iHLCs were confirmed to support the entirety of the HEV replication cycle, which resulted in an elevated IFN innate immune response. The HEV replication in iHLCs was confirmed by the treatment with ribavirin, a replication inhibitor, which markedly reduced the number of both intra- and extracellular HEV RNA copies	160
2015	Directed differentiation of cholangiocytes from human pluripotent stem cells	3	Cystic fibrosis	cholangiocytes	Patient-derived iPSCs	Ex vivo Modelling and treatment	Non-genetic engineering	Chemical correctors VX-809 and Corr-4a	The authors used patient-derived iPSCs carrying the most common CF-causing ΔF508 mutation to generate functional CLCs, which were found to form cysts in an impaired manner, typical of CF. Even when cyst formation was induced by forskolin, many cysts were not hollow and contained branching structures. The authors then tested the experimental CF drug VX809 (small molecule), which was primarily desi…	144
2015	Emergence of a stage-dependent human liver disease signature with directed differentiation of alpha-1 antitrypsin-deficient iPS cells	2	Alpha-1 antitrypsin deficiency (AATD)	iHLCs	Patient-derived and healthy control iPSCs	Ex vivo Modelling and treatment	Non-genetic engineering	Carbamazepine	Carbamazepine was shown to increase the autophagic flux inside the iHLCs without impacting the actual expression level of AAT or suppressing its secretion. In addition to that, AATD iHLCs were found to be more susceptible to hepatotoxic effects of many common drugs compared to healthy iHLCs. In particular, the analgesic acetaminophen and the drugs amiodarone, danazol, puromycin, and aflatoxin-B a…	121
2015	Functional Correction of Large Factor VIII Gene Chromosomal Inversions in Hemophilia A Patient-Derived iPSCs Using CRISPR-Cas9	1	Hemophilia A	iECs	Patient-derived and healthy control iPSCs	In vivo	Genetic engineering	CRISPR/Cas9 (patient-derived iPSCs)	Three of the nine mice that received edited cells survived the tail-clip challenge (endpoint - 2 days); the remaining six also showed increased survival (on average 111 minutes) compared to control mice that did not receive any cells or received cells derived from non-corrected patient iPSCs	188
2015	HPGCD outperforms HPBCD as a potential treatment for Niemann-Pick disease type C during disease modeling with iPS cells	3	Niemann–Pick type C	iHLCs and neural progenitors	Patient-derived and healthy control iPSCs	Ex vivo Modelling and treatment	Non-genetic engineering	2‐hydroxypropyl‐γ‐cyclodextrin (HPGCD), 2‐ hydroxypropyl‐β‐cyclodextrin	NPC-iHLCs demonstrated lower ATP levels, reduced mitochondrial membrane potential as measured by the JC-1/Mitotracker CMXRos staining ratio, and impaired autophagy, assessed using the p62 and LC3 expression measurements. The cells were then used to screen the effectiveness of different 2‐hydroxypropyl‐cyclodextrins for cholesterol accumulation treatment. It was demonstrated that 2‐hydroxypropyl‐α…	138
2015	Induced pluripotent stem cells model personalized variations in liver disease due to α1-antitrypsin deficiency	2	Alpha-1 antitrypsin deficiency (AATD)	iHLCs	Patient-derived and healthy control iPSCs	Ex vivo Modelling only	No treatment	-	Patient-specific variability in ATZ degradation efficiency exists and impacts the severity of the observed phenotype - cells where proteostatic mechanisms are robust lack the characteristic intracellular inclusions of ATZ. On the contrary, in the more severe clinical manifestations of AATD, ATZ was shown to accumulate even outside the rER.	118
2015	Valproic acid‐induced hepatotoxicity in Alpers syndrome is associated with mitochondrial permeability transition pore opening‐dependent apoptotic sensitivity in an induced pluripotent stem cell model	3	Alpers-Huttenlocher syndrome (AHS)	iHLCs	Patient-derived and healthy control iPSCs	Ex vivo Modelling and treatment	Non-genetic engineering	Cyclosporine A (mPTP inhibitor), carnitine or N-acetylcysteine	The authors found the level of active cleaved caspase-9 (and its substrate, caspase-3) to be much higher in AHS iHLCs after the VPA treatment, indicating the mitochondrial nature of the involved apoptosis pathway. Indeed, in addition to other impairments of mitochondrial physiology, like the levels of OPA-1 complex and mtDNA being less abundant in AHS iHLCs, mPTP was transiently activated much mo…	143
2014	Efficient and allele-specific genome editing of disease loci in human iPSCs	2	Alpha-1 antitrypsin deficiency (AATD)	iPSCs only	Patient-derived and healthy control iPSCs	Ex vivo Modelling and treatment	Genetic engineering	CRISPR-Cas9 and TALENs (patient-derived iPSCs)	Specific SERPINA1 point mutation locus (rs28929474, G>A) was successfully targeted by Cas9-gRNAs without any detectable effect on the intact wild-type allele.	123
2014	Efficient drug screening and gene correction for treating liver disease using patient-specific stem cells	2	Alpha-1 antitrypsin deficiency (AATD)	iHLCs	Patient-derived and healthy control iPSCs	Ex vivo Modelling and treatment	Both approaches	TALENs (patient-derived iPSCs); 3131 drugs tested and 5 finalists found: carbamazepine, glipizide, lithium, valproic acid, thiamine	Effective bi-allelic SERPINA1 editing in patient-derived iPSCs can also be achieved by employing TALEN expression vectors that specifically recognize the flanking sequences of the AATD-causing mutation, resulting in a significant reduction of AAT accumulation in iHLCs.	125
2014	Engrafted human stem cell–derived hepatocytes establish an infectious HCV murine model	4	Hepatitis C	iHLCs	Healthy iPSCs	In vivo	No treatment	-	The authors infected mice with HCV after IS injection of healthy iHLCs, creating an in vivo model for studying hepatitis, and measured HCV RNA titers and HCV core antigen concentrations in the sera of mice and showed that it is human iHLCs that carry the virus, since mice cannot be infected with HCV.	194
2014	Genetic and Chemical Correction of Cholesterol Accumulation and Impaired Autophagy in Hepatic and Neural Cells Derived from Niemann-Pick Type C Patient-Specific iPS Cells	3	Niemann–Pick type C	iHLCs and neural cells	Patient-derived and healthy control iPSCs	Ex vivo Modelling and treatment	Both approaches	TALEN (patient-derived iPSCs); Carbamazepine, HP-β-cyclodextrin	The differentiated iHLCs demonstrated a rescue of the NP-C phenotype and showed normal cholesterol distribution and a correct response to serum treatment, resulting in a suppression of SREBP2 cleavage. In addition, autophagy induction by starvation, mTOR inhibition, and mTOR-independent autophagy enhancers (such as carbamazepine, verapamil, trehalose, and SMER28) was also tested and was all found…	140
2014	Modeling host interactions with hepatitis B virus using primary and induced pluripotent stem cell-derived hepatocellular systems	4	Hepatitis B	iHLCs	Healthy iPSCs	Ex vivo Modelling and treatment	Non-genetic engineering	Entecavir or IFN-β	The authors directly compared the functionality of iHLCs and PHHs in that context, finding that both were permissive to Hepatitis B virus (HBV) infection and, crucially, possessed an innate type I immune response, something that hepatoma cell lines, such as HepG2, notably lack. However, it should be noted that the magnitude of the innate immune response is somewhat lacking in iHLCs, suggesting th…	150
2014	Modeling of hemophilia A using patient-specific induced pluripotent stem cells derived from urine cells	1	Hemophilia A	iHLCs	Patient-derived and healthy control iPSCs	Ex vivo Modelling only; teratoma formation assay	No treatment	-	HA patient-specific iPSCs exhibited typical pluripotent properties evident by immunostaining, in vitro assays and in vivo assays and differentiated into functional hepatocyte-like cells. As expected, HA-iHLCs failed to produce FVIII, but otherwise functioned normally	107
2014	Targeted inversion and reversion of the blood coagulation factor 8 gene in human iPS cells using TALENs	1	Hemophilia A	iHLCs	Healthy iPSCs	Ex vivo Modelling and treatment	Genetic engineering	TALEN (healthy iPSCs to induce disease, diseased iPSCs to treat)	TALEN pairs are useful both for inducing reversions in iPSC systems for modeling purposes and for their correction by reversion, with the same TALEN pair being able to be used in both cases, as demonstrated for intron 1.	15
2013	Disease-corrected hepatocyte-like cells from familial hypercholesterolemia-induced pluripotent stem cells	1	Familial hypercholesterolemia (hoFH)	iHLCs	Patient-derived and healthy control iPSCs	Ex vivo Modelling and treatment	Genetic engineering	Lentivial delivery (patient-derived iPSCs)	In this study genetic transformation of FH-iHLCs with a lentiviral vector carrying the functional variant of the LDLR gene has been shown to be capable of normalizing LDLR function and restoring the LDL uptake by the cells as well.	104
2013	Establishment and directed differentiation of induced pluripotent stem cells from glycogen storage disease type Ib patient	2	Glycogen storage disease type Ib (GSD)	iHLCs	Patient-derived and healthy control iPSCs	Ex vivo Modelling only	No treatment	-	In this study iHLCs were generated from patient-derived iPSCs. These GSDIb iHLCs were found to faithfully recapitulate the disease phenotype, most notably the excessive intracellular accumulation of glycogen and lipids, and exhibited elevated levels of glycolytic enzymes due to the impaired glucose-6-phosphate metabolism.	137
2013	469. iPSC-Based Strategy To Correct the Bleeding Phenotype in Hemophilia A Targeting FVIII Expression to Endothelial Cells	1	Hemophilia A	iECs	Patient-derived and healthy control iPSCs	In vivo	Genetic engineering	Lentiviral vector expressing human B-domain-deleted FVIII (patient-derived mononuclear cells)	HA-corrected iECs were detected in the liver up to 1 m post-transplantation	192
2013	Sustained knockdown of a disease-causing gene in patient-specific induced pluripotent stem cells using lentiviral vector-based gene therapy	2	Alpha-1 antitrypsin deficiency (AATD)	iHLCs	Patient-derived and healthy control iPSCs; murine iPSCs	Ex vivo Modelling and treatment	Genetic engineering	shRNA-expressing lentiviral vectors (patient-derived iPSCs)	The delivery of microRNA 30-styled shRNA resulted in a significant and sustained reduction of AAT mRNA and protein levels, resulting in a marked reduction in the clustering of ATZ measured by fluorescence microscopy, and without significant effects on iHLCs functionality, evaluated through AAT and albumin secretion, as well as the cytochrome P450 activity.	124
2012	Establishment of hepatic and neural differentiation platforms of Wilson’s disease specific induced pluripotent stem cells	2	Wilson’s disease	iHLCs, neural stem cells and neurons	Patient-derived iPSCs	Ex vivo Modelling only	No treatment	-	A platform for studying both hepatic and neural abnormalities of WD was established	131
2012	JD induced pluripotent stem cell-derived hepatocytes faithfully recapitulate the pathophysiology of familial hypercholesterolemia	1	Familial hypercholesterolemia (hoFH)	iHLCs	Patient-derived and healthy control iPSCs	Ex vivo Modelling only; teratoma formation assay	No treatment	-	iHLCs generated from FH patient-derived iPSCs are successfully recapitulate FH pathophysiology in culture, most notably the deficient LDL-C uptake, lack of response to lovastatin, and an elevated secretion of ApoB-100, making them a useful model for studying aberrant lipid and cholesterol metabolism	101
2012	Modeling hepatitis C virus infection using human induced pluripotent stem cells	4	Hepatitis C	iHLCs	Healthy iPSCs	Ex vivo Modelling and treatment	Non-genetic engineering	The HCV NS5B polymerase inhibitor 2′ CMA and the NS3/4A protease inhibitor VX-950 (telaprevir)	The authors determined that HCV infection induced an antiviral inflammatory response, finding that infected iHLCs persistently secrete TNF-α. Notably, the expression of IL-28B was found to be elevated in iHLCs during the 2-week period following the infection, before eventually declining.	158
2012	Productive Hepatitis C Virus Infection of Stem Cell-Derived Hepatocytes Reveals a Critical Transition to Viral Permissiveness during Differentiation	4	Hepatitis C	iHLCs	Healthy iPSCs	Ex vivo Modelling only	No treatment	-	The infection of iHLCs was found to be persistent and could be supported for up to 21 days. The exact conditions during the hepatic differentiation that enable the cells to become permissive for HCV infection were identified in this study as the activation of miR122, EGFR/EphA2, and PI4KIIIα and downregulation of IFITM1.	155
2012	Targeted gene correction of α 1 -antitrypsin deficiency in induced pluripotent stem cells	2	Alpha-1 antitrypsin deficiency (AATD)	iHLCs	Patient-derived and healthy control iPSCs; murine iPSCs	In vivo	Genetic engineering	Combination of zinc finger nucleases (ZFNs) and piggyBac technology (patient-derived iPSCs)	Successful engraftment was demonstrated by human albumin being detected in the serum of transplanted animals for at least 5 weeks. Authors demonstrated the potential of combining human iPSCs with genetic correction to generate clinically relevant cells for autologous cell-based therapies	198
2011	In Vivo Liver Regeneration Potential of Human Induced Pluripotent Stem Cells from Diverse Origins	-	-	iHLCs	Healthy iPSCs	In vivo	No treatment	-	Human iPSCs of distinct origins (derived from three developmental germ layer tissues) could efficiently differentiate along the hepatic lineage. Authors succesfully engrafted iHLCs at various differentiation stages into the mouse liver	182
2011	Reprogramming of EBV-immortalized B-lymphocyte cell lines into induced pluripotent stem cells	2	Alpha-1 antitrypsin deficiency (AATD)	iPSCs only	Patient-derived and healthy control iPSCs	Ex vivo Modelling only	No treatment	-	Here authors apply a nonviral method for generating iPSCs from EBV-immortalized B-cell lines obtained from patients with various inherited diseases. No reprogramming-related genes are found to be integrated into the genome	117
2011	Rescue of ATP7B function in hepatocyte-like cells from Wilson’s disease induced pluripotent stem cells using gene therapy or the chaperone drug curcumin	2	Wilson’s disease	iHLCs	Patient-derived and healthy control iPSCs	Ex vivo Modelling and treatment	Both approaches	Lentiviral vector that expresses codon optimized-ATP7B; the chaperone drug curcumin	The authors tested the effects of gene correction using a self-inactivating lentiviral vector and a chaperone drug, curcumin, on the iHLCs generated from patient-derived iPSCs carrying the R778L Chinese hotspot mutation in the ATP7B. The chosen therapy approach rescued the WD phenotype	135
2011	Use of human hepatocyte-like cells derived from induced pluripotent stem cells as a model for hepatocytes in hepatitis C virus infection	4	Hepatitis C	iHLCs	Healthy iPSCs	Ex vivo Modelling and treatment	Non-genetic engineering	Anti-CD81 antibody, an inhibitor of HCV entry, and interferon, an inhibitor of HCV genomic replication	In a study the viability of iHLCs as a platform for anti-HCV therapy screening was assessed. The authors found that anti-CD81 antibodies and IFN were effective for attenuating the infection, while IgG treatment was not.	159
